# Supplementary material for: Genetic diversity and domestication origin of tea plant Camellia taliensis (Theaceae) as revealed by microsatellite markers
Source: BMC Plant Biol. 2014 Jan 9;14:14. doi: 10.1186/1471-2229-14-14 (PMC3890520; doi:10.1186/1471-2229-14-14)
Supplement: Additional file 2 — Results of the F model comparisons. F1, F2 and F3 refer to the F values of the wild, planted and recently domesticated populations, respectively. [file 1471-2229-14-14-S2.xls]

## Sheet: Additional file 2
				Run 1			Run 2			Run 3
				F1	F2	F3	F1	F2	F3	F1	90% Credibility Region	F2	90% Credibility Region	F3	90% Credibility Region
1	SJW	YXP	OJD	0.1702	0.0635	0.1237	0.1698	0.064	0.1234	0.1701	0.1689,0.1718	0.0631	0.0623,0.0639	0.1233	0.1219,0.1240
2	SJW	YXP	LXD	0.1624	0.0666	0.1351	0.1616	0.0659	0.1352	0.1622	0.1615,1.1643	0.0667	0.0658,0.0674	0.1358	0.1343,0.1366
3	SJW	YXP	YJD	0.1671	0.0526	0.0609	0.1677	0.0535	0.061	0.1666	0.1655,0.1684	0.0525	0.0516,0.0530	0.0607	0.0602,0.0616
4	SJW	YXP	ZKD	0.1504	0.0663	0.1158	0.1498	0.0664	0.1159	0.1493	0.1491,0.1519	0.0669	0.0666,0.0681	0.1157	0.1138,0.1159
5	SJW	CNP	OJD	0.1677	0.1341	0.1222	0.1667	0.1334	0.1213	0.1674	0.1650,0.1678	0.1332	0.1313,0.1337	0.1224	0.1214,0.1237
6	SJW	CNP	LXD	0.1591	0.1118	0.1122	0.1585	0.1132	0.1124	0.1588	0.1579,0.1607	0.1122	0.1104,0.1128	0.112	0.1116,0.1137
7	SJW	CNP	YJD	0.1661	0.1388	0.0657	0.1663	0.1384	0.067	0.1663	0.1645,0.1672	0.1382	0.1368,0.1393	0.0662	0.0649,0.0664
8	SJW	CNP	ZKD	0.1473	0.1353	0.1099	0.146	0.1358	0.111	0.1469	0.1451,0.1479	0.1363	0.1339,0.1365	0.1104	0.1100,0.1121
9	SJW	FQP	OJD	0.1846	0.1021	0.1233	0.1847	0.1002	0.1239	0.1851	0.1833,0.1862	0.1014	0.1003,0.1023	0.1235	0.1219,0.1241
10	SJW	FQP	LXD	0.1786	0.0867	0.1112	0.1799	0.0868	0.1109	0.1789	0.1777,0.1806	0.0867	0.0855,0.0873	0.1105	0.1089,0.1110
11	SJW	FQP	YJD	0.1821	0.0959	0.0657	0.1818	0.0955	0.065	0.1824	0.1816,0.1846	0.0961	0.0944,0.0963	0.0645	0.0635,0.0651
12	SJW	FQP	ZKD	0.1671	0.1085	0.1215	0.1675	0.1086	0.1217	0.1672	0.1657,0.1686	0.1085	0.1069,0.1088	0.1223	0.1215,0.1238
13	SJW	LLP	OJD	0.1738	0.0905	0.1246	0.1744	0.0898	0.125	0.173	0.1716,0.1745	0.0901	0.0889,0.0908	0.1249	0.1235,0.1258
14	SJW	LLP	LXD	0.1654	0.0795	0.1229	0.165	0.0804	0.1233	0.1663	0.1650,0.1679	0.0798	0.0786,0.0805	0.1231	0.1224,0.1246
15	SJW	LLP	YJD	0.1734	0.0786	0.0585	0.1738	0.0781	0.0589	0.1733	0.1725,0.1753	0.0788	0.0778,0.0796	0.0588	0.0578,0.0592
16	SJW	LLP	ZKD	0.1507	0.0922	0.1107	0.1512	0.0927	0.1104	0.1519	0.1497,0.1524	0.0923	0.0906,0.0925	0.1116	0.1110,0.1130
17	SJW	DLP	OJD	0.1702	0.1701	0.116	0.1704	0.1691	0.1163	0.1709	0.1699,0.1728	0.1692	0.1662,0.1692	0.1166	0.1153,0.1174
18	SJW	DLP	LXD	0.1607	0.1671	0.1157	0.1612	0.1675	0.116	0.1604	0.1592,0.1621	0.168	0.1676,0.1707	0.1151	0.1139,0.1161
19	SJW	DLP	YJD	0.1696	0.1657	0.0569	0.1686	0.1657	0.0566	0.1683	0.1668,0.1697	0.1654	0.1637,0.1667	0.0573	0.0568,0.0582
20	SJW	DLP	ZKD	0.1514	0.1591	0.0973	0.1506	0.1584	0.097	0.151	0.1501,0.1528	0.1596	0.1583,0.1612	0.0975	0.0965,0.0986
21	YXW	YXP	OJD	0.1089	0.0663	0.1245	0.1085	0.0667	0.1239	0.1093	0.1088,0.1110	0.0665	0.0651,0.0666	0.1249	0.1233,0.1255
22	YXW	YXP	LXD	0.1167	0.0692	0.1474	0.1172	0.0684	0.1474	0.1171	0.1160,0.1181	0.0687	0.0682,0.0697	0.1468	0.1454,0.1477
23	YXW	YXP	YJD	0.1155	0.0575	0.0711	0.1153	0.0579	0.0718	0.1159	0.1148,0.1169	0.0578	0.0572,0.0586	0.0715	0.0709,0.0724
24	YXW	YXP	ZKD	0.1066	0.0716	0.1306	0.1067	0.0705	0.1303	0.1074	0.1066,0.1086	0.071	0.0704,0.0720	0.1303	0.1289,0.1311
25	YXW	CNP	OJD	0.1119	0.1372	0.1233	0.1112	0.1381	0.1232	0.1116	0.1103,0.1125	0.1366	0.1356,0.1381	0.1235	0.1226,0.1248
26	YXW	CNP	LXD	0.1246	0.1217	0.1296	0.1251	0.1211	0.1298	0.1251	0.1239,0.1262	0.1223	0.1211,0.1235	0.1298	0.1287,0.1310
27	YXW	CNP	YJD	0.1201	0.1427	0.0773	0.1204	0.1429	0.0771	0.1209	0.1202,0.1225	0.1428	0.1417,0.1443	0.0769	0.0766,0.0782
28	YXW	CNP	ZKD	0.1135	0.1405	0.1282	0.1132	0.1394	0.1288	0.113	0.1121,0.1143	0.1388	0.1367,0.1392	0.1288	0.1273,0.1295
29	YXW	FQP	OJD	0.1216	0.0965	0.1245	0.1222	0.0958	0.125	0.1229	0.1221,0.1244	0.0957	0.0943,0.0963	0.1252	0.1248,0.1270
30	YXW	FQP	LXD	0.1334	0.0839	0.1279	0.1332	0.084	0.1274	0.1327	0.1320,0.1344	0.0842	0.0834,0.0852	0.1276	0.1268,0.1290
31	YXW	FQP	YJD	0.1286	0.0917	0.0776	0.1283	0.0922	0.0773	0.1279	0.1265,0.1288	0.0923	0.0916,0.0934	0.0774	0.0768,0.0784
32	YXW	FQP	ZKD	0.1201	0.1027	0.136	0.1205	0.1027	0.1357	0.1209	0.1198,0.1221	0.1023	0.1018,0.1037	0.1363	0.1352,0.1375
33	YXW	LLP	OJD	0.1114	0.106	0.1246	0.1114	0.1054	0.1241	0.1116	0.1103,0.1126	0.1063	0.1060,0.1083	0.1241	0.1226,0.1248
34	YXW	LLP	LXD	0.1194	0.0936	0.1338	0.119	0.0945	0.1338	0.1192	0.1185,0.1207	0.0939	0.0938,0.0960	0.1339	0.1328,0.1352
35	YXW	LLP	YJD	0.1196	0.0912	0.0679	0.1195	0.092	0.068	0.1192	0.1180,0.1202	0.0921	0.0912,0.0933	0.0677	0.0667,0.0682
36	YXW	LLP	ZKD	0.1063	0.1067	0.1247	0.1065	0.1083	0.1241	0.1067	0.1056,0.1078	0.1078	0.1057,0.1080	0.1243	0.1236,0.1259
37	YXW	DLP	OJD	0.0995	0.1647	0.1179	0.0995	0.1652	0.1185	0.099	0.0975,0.0996	0.1633	0.1622,0.1651	0.1174	0.1165,0.1186
38	YXW	DLP	LXD	0.1145	0.168	0.1362	0.1152	0.1676	0.1375	0.1148	0.1130,0.1152	0.1672	0.1657,0.1687	0.136	0.1354,0.1377
39	YXW	DLP	YJD	0.112	0.1644	0.0742	0.1122	0.1648	0.0742	0.1118	0.1100,0.1122	0.1635	0.1632,0.1659	0.074	0.0734,0.0750
40	YXW	DLP	ZKD	0.1024	0.1583	0.117	0.1012	0.1585	0.1178	0.1026	0.1015,0.1035	0.1588	0.1572,0.1601	0.1177	0.1170,0.1191
41	NMW	YXP	OJD	0.1653	0.0544	0.1259	0.1649	0.0538	0.1267	0.1656	0.1649,0.1678	0.0539	0.0532,0.0546	0.1265	0.1258,0.1281
42	NMW	YXP	LXD	0.1533	0.059	0.1417	0.1533	0.059	0.1414	0.1532	0.1517,0.1543	0.0587	0.0583,0.0597	0.1423	0.1403,0.1426
43	NMW	YXP	YJD	0.1597	0.0462	0.0696	0.1599	0.0461	0.0691	0.1601	0.1581,0.1607	0.046	0.0450,0.0463	0.0696	0.0686,0.0700
44	NMW	YXP	ZKD	0.1592	0.0567	0.137	0.1589	0.0567	0.1371	0.1585	0.1574,0.1601	0.0563	0.0557,0.0571	0.1376	0.1362,0.1384
45	NMW	CNP	OJD	0.1505	0.1254	0.1091	0.1523	0.1264	0.1088	0.1518	0.1510,0.1537	0.1256	0.1242,0.1266	0.1085	0.1076,0.1097
46	NMW	CNP	LXD	0.1166	0.0992	0.1227	0.1126	0.1032	0.1242	0.1143	0.1136,0.1161	0.1014	0.1004,0.1029	0.1236	0.1219,0.1241
47	NMW	CNP	YJD	0.1512	0.1346	0.0669	0.1526	0.1352	0.0659	0.1526	0.1505,0.1532	0.1345	0.1335,0.1360	0.0662	0.0654,0.0668
48	NMW	CNP	ZKD	0.1257	0.1229	0.1329	0.1237	0.1239	0.1355	0.1276	0.1263,0.1293	0.1213	0.1205,0.1233	0.1345	0.1332,0.1356
49	NMW	FQP	OJD	0.1512	0.0703	0.1236	0.1509	0.0717	0.1223	0.1513	0.1504,0.1532	0.0737	0.0727,0.0746	0.1186	0.1171,0.1195
50	NMW	FQP	LXD	0.1382	0.0549	0.1218	0.1382	0.0544	0.1216	0.1385	0.1369,0.1395	0.0551	0.0540,0.0555	0.1213	0.1208,0.1230
51	NMW	FQP	YJD	0.152	0.0823	0.0655	0.1519	0.0822	0.0656	0.1513	0.1501,0.1528	0.081	0.0798,0.0816	0.0668	0.0660,0.0675
52	NMW	FQP	ZKD	0.1456	0.0687	0.1473	0.1449	0.0687	0.1477	0.1445	0.1423,0.1450	0.0689	0.0675,0.0692	0.1466	0.1461,0.1484
53	NMW	LLP	OJD	0.1734	0.0742	0.1278	0.1717	0.0741	0.1266	0.1735	0.1697,0.1724	0.0741	0.0739,0.0756	0.128	0.1263,0.1286
54	NMW	LLP	LXD	0.1637	0.068	0.1296	0.1625	0.068	0.1299	0.163	0.1623,0.1651	0.0673	0.0669,0.0686	0.13	0.1291,0.1313
55	NMW	LLP	YJD	0.1712	0.0729	0.0622	0.1693	0.0705	0.0646	0.17	0.1688,0.1715	0.0737	0.0727,0.0745	0.062	0.0610,0.0626
56	NMW	LLP	ZKD	0.1658	0.0727	0.1328	0.1668	0.0735	0.1333	0.1664	0.1652,0.1679	0.0744	0.0731,0.0749	0.133	0.1316,0.1339
57	NMW	DLP	OJD	0.1665	0.1757	0.1017	0.1661	0.1744	0.1011	0.1655	0.1647,0.1675	0.1754	0.1732,0.1762	0.1015	0.0999,0.1019
58	NMW	DLP	LXD	0.1225	0.1785	0.1262	0.1228	0.1769	0.1255	0.1205	0.1190,0.1214	0.1786	0.1770,0.1800	0.1257	0.1247,0.1271
59	NMW	DLP	YJD	0.1638	0.1748	0.0549	0.1644	0.174	0.054	0.1646	0.1638,0.1666	0.1746	0.1723,0.1752	0.0547	0.0537,0.551
60	NMW	DLP	ZKD	0.1555	0.161	0.1083	0.1562	0.1639	0.1043	0.1553	0.1528,0.1560	0.1645	0.1631,0.1662	0.1059	0.1042,0.1065
61	GMW	YXP	OJD	0.1525	0.0695	0.1238	0.1521	0.0688	0.1226	0.1526	0.1516,0.1541	0.0691	0.0678,0.0694	0.1239	0.1236,0.1258
62	GMW	YXP	LXD	0.1482	0.0742	0.1367	0.1474	0.0738	0.1367	0.1473	0.1462,0.1487	0.0738	0.0730,0.0746	0.1358	0.1353,0.1377
63	GMW	YXP	YJD	0.1543	0.0573	0.0652	0.1557	0.0583	0.0658	0.1555	0.1546,0.1572	0.0588	0.0579,0.0595	0.0659	0.0649,0.0663
64	GMW	YXP	ZKD	0.144	0.0722	0.1216	0.1439	0.0718	0.1215	0.1443	0.1436,0.1460	0.0721	0.0708,0.0724	0.1214	0.1201,0.1223
65	GMW	CNP	OJD	0.1425	0.1377	0.1263	0.1415	0.1372	0.1262	0.142	0.1405,0.1430	0.1372	0.1358,0.1383	0.1253	0.1243,0.1266
66	GMW	CNP	LXD	0.1384	0.1202	0.1193	0.1384	0.1201	0.1199	0.1391	0.1385,0.1410	0.1198	0.1186,0.1210	0.1191	0.1174,0.1197
67	GMW	CNP	YJD	0.1456	0.1419	0.077	0.1454	0.1417	0.0765	0.1454	0.1457,0.1482	0.1419	0.1410,0.1434	0.0763	0.0759,0.0775
68	GMW	CNP	ZKD	0.1337	0.1382	0.1209	0.134	0.138	0.1215	0.1342	0.1324,0.1349	0.1381	0.1370,0.1394	0.121	0.1202,0.1223
69	GMW	FQP	OJD	0.1411	0.0928	0.1276	0.1417	0.0922	0.1272	0.141	0.1399,0.1424	0.0917	0.0915,0.0935	0.128	0.1270,0.1292
70	GMW	FQP	LXD	0.1372	0.0778	0.1177	0.1373	0.0773	0.1187	0.1374	0.1360,0.1384	0.0784	0.0775,0.0793	0.1184	0.1164,0.1186
71	GMW	FQP	YJD	0.1445	0.0872	0.0776	0.1447	0.0863	0.0778	0.1449	0.1438,0.1465	0.0865	0.0860,0.0879	0.0773	0.0761,0.0776
72	GMW	FQP	ZKD	0.1311	0.0947	0.1318	0.1317	0.0949	0.1314	0.1311	0.1292,0.1315	0.0948	0.0940,0.0959	0.131	0.1299,0.1321
73	GMW	LLP	OJD	0.157	0.0957	0.1266	0.1567	0.0966	0.1259	0.1561	0.1558,0.1584	0.0971	0.0957,0.0977	0.1264	0.1250,0.1272
74	GMW	LLP	LXD	0.154	0.0863	0.1258	0.1531	0.0865	0.1265	0.1533	0.1528,0.1554	0.0867	0.0865,0.0884	0.1264	0.1253,0.1275
75	GMW	LLP	YJD	0.1603	0.0841	0.0666	0.1603	0.0838	0.066	0.1601	0.1586,0.1611	0.0847	0.0841,0.0860	0.0666	0.0662,0.0677
76	GMW	LLP	ZKD	0.1462	0.0965	0.1188	0.1454	0.0966	0.1187	0.1456	0.1432,0.1457	0.0963	0.0947,0.0967	0.1178	0.1170,0.1190
77	GMW	DLP	OJD	0.1404	0.1711	0.122	0.1397	0.1712	0.1212	0.1403	0.1393,0.1419	0.1717	0.1710,0.1739	0.121	0.1201,0.1223
78	GMW	DLP	LXD	0.1342	0.1709	0.122	0.134	0.1704	0.122	0.1344	0.1321,0.1345	0.1704	0.1697,0.1727	0.1221	0.1221,0.1243
79	GMW	DLP	YJD	0.1446	0.1661	0.068	0.1433	0.1667	0.069	0.1434	0.1421,0.1445	0.1663	0.1657,0.1686	0.0685	0.0679,0.0695
80	GMW	DLP	ZKD	0.133	0.1609	0.1095	0.133	0.1609	0.1097	0.1342	0.1333,0.1358	0.1601	0.1579,0.1607	0.1089	0.1079,0.1101
81	CYW	YXP	OJD	0.173	0.0661	0.1165	0.1731	0.0668	0.1156	0.1724	0.1715,0.1745	0.0668	0.0659,0.0674	0.1156	0.1137,0.1158
82	CYW	YXP	LXD	0.1749	0.0722	0.1315	0.1754	0.0722	0.1322	0.1755	0.1740,0.1770	0.0731	0.0723,0.0739	0.1312	0.1303,0.1326
83	CYW	YXP	YJD	0.1711	0.0585	0.0571	0.1716	0.0582	0.057	0.172	0.1705,0.1735	0.058	0.0576,0.0590	0.0571	0.0568,0.0583
84	CYW	YXP	ZKD	0.1665	0.07	0.1183	0.1675	0.0697	0.118	0.1673	0.1660,0.1689	0.0696	0.0690,0.0706	0.1182	0.1181,0.1203
85	CYW	CNP	OJD	0.1691	0.1353	0.1151	0.1689	0.1354	0.116	0.1682	0.1665,0.1695	0.1358	0.1348,0.1372	0.1164	0.1157,0.1179
86	CYW	CNP	LXD	0.1704	0.1148	0.108	0.1708	0.1151	0.1076	0.1703	0.1690,0.1719	0.1158	0.1149,0.1173	0.1076	0.1071,0.1092
87	CYW	CNP	YJD	0.165	0.1406	0.0605	0.1658	0.1413	0.0606	0.165	0.1639,0.1668	0.1423	0.1405,0.1430	0.0608	0.0599,0.0613
88	CYW	CNP	ZKD	0.1648	0.1347	0.1131	0.1643	0.1352	0.1143	0.1661	0.1636,0.1664	0.1355	0.1347,0.1371	0.1132	0.1122,0.1143
89	CYW	FQP	OJD	0.172	0.0886	0.1187	0.1721	0.0889	0.1184	0.1721	0.1705,0.1734	0.0885	0.0881,0.0899	0.1183	0.1166,0.1187
90	CYW	FQP	LXD	0.1716	0.0754	0.1089	0.1722	0.0754	0.1085	0.1726	0.1698,0.1727	0.0761	0.0754,0.0772	0.1092	0.1087,0.1107
91	CYW	FQP	YJD	0.1704	0.0871	0.0648	0.1704	0.0873	0.0653	0.1706	0.1700,0.1729	0.0866	0.0857,0.0875	0.0649	0.0640,0.0654
92	CYW	FQP	ZKD	0.1673	0.0929	0.1279	0.1679	0.0933	0.1274	0.1676	0.1665,0.1692	0.0933	0.0927,0.0946	0.1276	0.1267,0.1290
93	CYW	LLP	OJD	0.171	0.0863	0.1179	0.1718	0.0863	0.1182	0.1716	0.1711,0.1740	0.0864	0.0857,0.0876	0.119	0.1182,0.1204
94	CYW	LLP	LXD	0.171	0.0762	0.119	0.1718	0.0756	0.1188	0.1726	0.1722,0.1753	0.0762	0.0749,0.0767	0.1182	0.1174,0.1196
95	CYW	LLP	YJD	0.1702	0.0783	0.0557	0.17	0.0776	0.0559	0.1709	0.1705,0.1735	0.0774	0.0763,0.0780	0.0559	0.0552,0.0565
96	CYW	LLP	ZKD	0.1646	0.0861	0.1135	0.1638	0.0871	0.1135	0.1639	0.1620,0.1648	0.0866	0.0858,0.0877	0.1131	0.1124,0.1145
97	CYW	DLP	OJD	0.1696	0.1656	0.1102	0.1701	0.1656	0.1102	0.1701	0.1679,0.1707	0.1661	0.1658,0.1688	0.1099	0.1080,0.1100
98	CYW	DLP	LXD	0.1696	0.1663	0.1105	0.1706	0.1667	0.1105	0.169	0.1684,0.1713	0.1669	0.1655,0.1684	0.1113	0.1109,0.1131
99	CYW	DLP	YJD	0.1667	0.165	0.0531	0.1675	0.1641	0.054	0.1672	0.1657,0.1686	0.1645	0.1628,0.1658	0.0536	0.0526,0.0540
100	CYW	DLP	ZKD	0.1638	0.1547	0.1004	0.1644	0.1538	0.1005	0.1656	0.1637,0.1666	0.1545	0.1536,0.1565	0.0996	0.0980,0.1000
101	MHW	YXP	OJD	0.0859	0.0779	0.1222	0.0858	0.0777	0.1213	0.0867	0.0853,0.0870	0.0774	0.0767,0.0784	0.122	0.1215,0.1238
102	MHW	YXP	LXD	0.0958	0.0816	0.1448	0.096	0.0807	0.145	0.0955	0.0948,0.0966	0.0808	0.0802,0.0819	0.145	0.1432,0.1454
103	MHW	YXP	YJD	0.1	0.066	0.0775	0.1004	0.0656	0.0777	0.1005	0.0995,0.1013	0.0654	0.0644,0.0660	0.077	0.0762,0.0779
104	MHW	YXP	ZKD	0.0907	0.08	0.1382	0.0911	0.0798	0.1385	0.0904	0.0903,0.0920	0.08	0.0791,0.0808	0.138	0.1370,0.1392
105	MHW	CNP	OJD	0.0908	0.159	0.1214	0.0909	0.1597	0.1205	0.0914	0.0897,0.0914	0.159	0.1569,0.1595	0.121	0.1202,0.1224
106	MHW	CNP	LXD	0.1075	0.1442	0.1282	0.1071	0.1456	0.1293	0.1068	0.1052,0.1071	0.1451	0.1451,0.1477	0.1295	0.1284,0.1306
107	MHW	CNP	YJD	0.1057	0.1582	0.0839	0.1062	0.1586	0.0838	0.1051	0.1040,0.1059	0.1591	0.1576,0.1602	0.084	0.0830,0.0848
108	MHW	CNP	ZKD	0.1006	0.1568	0.1382	0.1002	0.1568	0.1378	0.1003	0.0991,0.1010	0.1573	0.1564,0.1590	0.1376	0.1369,0.1393
109	MHW	FQP	OJD	0.0955	0.1149	0.1213	0.0948	0.115	0.1211	0.095	0.0937,0.0955	0.1143	0.1131,0.1152	0.1215	0.1204,0.1227
110	MHW	FQP	LXD	0.1091	0.1031	0.1264	0.1078	0.1029	0.1268	0.1086	0.1070,0.1089	0.1035	0.1021,0.1041	0.1257	0.1236,0.1260
111	MHW	FQP	YJD	0.1098	0.1053	0.0837	0.1098	0.1056	0.0829	0.1095	0.1084,0.1103	0.1054	0.1045,0.1064	0.0829	0.0819,0.0836
112	MHW	FQP	ZKD	0.1005	0.1171	0.1434	0.1002	0.117	0.1439	0.1002	0.0998,0.1018	0.1173	0.1174,0.1195	0.1433	0.1423,0.1446
113	MHW	LLP	OJD	0.0955	0.1178	0.1225	0.0952	0.1186	0.1221	0.0955	0.0940,0.0959	0.1179	0.1170,0.1194	0.1227	0.1214,0.1236
114	MHW	LLP	LXD	0.1047	0.1086	0.1333	0.1032	0.1104	0.1324	0.1035	0.1026,0.1046	0.1101	0.1085,0.1109	0.1323	0.1320,0.1344
115	MHW	LLP	YJD	0.1069	0.1045	0.0733	0.1074	0.1039	0.0727	0.1077	0.1067,0.1088	0.1036	0.1030,0.1054	0.0726	0.0716,0.0733
116	MHW	LLP	ZKD	0.097	0.1168	0.1318	0.0968	0.1165	0.1311	0.0969	0.0964,0.0984	0.1162	0.1152,0.1176	0.1317	0.1305,0.1328
117	MHW	DLP	OJD	0.0871	0.1922	0.1155	0.0874	0.1922	0.1161	0.0866	0.0857,0.0875	0.1935	0.1910,0.1940	0.1163	0.1154,0.1177
118	MHW	DLP	LXD	0.1017	0.1926	0.1329	0.1016	0.1923	0.1334	0.1016	0.1011,0.1029	0.1909	0.1904,0.1936	0.1334	0.1322,0.1346
119	MHW	DLP	YJD	0.1044	0.1838	0.0801	0.1032	0.1849	0.0803	0.1043	0.1035,0.1053	0.1848	0.1837,0.1867	0.0806	0.0797,0.0815
120	MHW	DLP	ZKD	0.0944	0.1802	0.1254	0.0954	0.1803	0.1264	0.0948	0.0934,0.0953	0.1795	0.1772,0.1803	0.1266	0.1253,0.1276
121	JCW	YXP	OJD	0.2765	0.0726	0.1154	0.275	0.0722	0.116	0.2756	0.2725,0.2767	0.0723	0.0710,0.0727	0.116	0.1150,0.1172
122	JCW	YXP	LXD	0.2716	0.0768	0.1354	0.2721	0.0784	0.1354	0.2721	0.2702,0.2746	0.0776	0.0767,0.0784	0.135	0.1340,0.1365
123	JCW	YXP	YJD	0.2854	0.0589	0.0614	0.2863	0.0608	0.0614	0.2856	0.2838,0.2883	0.0589	0.0584,0.0599	0.0615	0.0607,0.0622
124	JCW	YXP	ZKD	0.2757	0.0737	0.1255	0.2769	0.073	0.1259	0.2767	0.2742,0.2786	0.0732	0.0722,0.0739	0.1258	0.1253,0.1276
125	JCW	CNP	OJD	0.2621	0.136	0.1134	0.2612	0.1365	0.1137	0.2614	0.2595,0.2637	0.1366	0.1343,0.1368	0.1133	0.1121,0.1143
126	JCW	CNP	LXD	0.2609	0.1129	0.1064	0.2614	0.1128	0.1073	0.2612	0.2577,0.2619	0.1126	0.1111,0.1136	0.1068	0.1058,0.1080
127	JCW	CNP	YJD	0.2766	0.1433	0.0701	0.2768	0.1442	0.0708	0.2762	0.2738,0.2782	0.1432	0.1411,0.1437	0.0712	0.0700,0.0717
128	JCW	CNP	ZKD	0.266	0.1352	0.1218	0.2656	0.1361	0.1215	0.267	0.2652,0.2697	0.1359	0.1347,0.1373	0.1215	0.1193,0.1215
129	JCW	FQP	OJD	0.2666	0.0938	0.1145	0.2664	0.0946	0.1147	0.2673	0.1646,0.1690	0.0943	0.0937,0.0956	0.1156	0.1153,0.1175
130	JCW	FQP	LXD	0.2655	0.0794	0.1073	0.2663	0.0793	0.1085	0.2655	0.2630,0.2673	0.0786	0.0775,0.0793	0.1074	0.1059,0.1080
131	JCW	FQP	YJD	0.2781	0.0901	0.0715	0.2788	0.0892	0.0718	0.2775	0.2750,0.2792	0.0893	0.0886,0.0905	0.0713	0.0708,0.0724
132	JCW	FQP	ZKD	0.2709	0.1002	0.1332	0.2713	0.0996	0.1333	0.2701	0.2688,0.2731	0.1003	0.0993,0.1013	0.1333	0.1328,0.1351
133	JCW	LLP	OJD	0.2671	0.0883	0.1175	0.2683	0.0883	0.118	0.2685	0.2677,0.2718	0.0888	0.0874,0.0894	0.1171	0.1151,0.1173
134	JCW	LLP	LXD	0.2613	0.0761	0.1203	0.262	0.0762	0.1199	0.262	0.2603,0.2645	0.0768	0.0757,0.0775	0.12	0.1196,0.1219
135	JCW	LLP	YJD	0.2774	0.0764	0.0615	0.2779	0.0763	0.0618	0.2773	0.2758,0.2799	0.076	0.0749,0.0767	0.0616	0.0609,0.0623
136	JCW	LLP	ZKD	0.2656	0.0876	0.1214	0.2653	0.0868	0.1216	0.2643	0.2630,0.2671	0.0869	0.0858,0.0876	0.1211	0.1196,0.1217
137	JCW	DLP	OJD	0.2595	0.1666	0.1054	0.2591	0.1671	0.1051	0.2592	0.2569,0.2610	0.1671	0.1658,0.1688	0.1054	0.1039,0.1060
138	JCW	DLP	LXD	0.2532	0.1689	0.1123	0.2526	0.1681	0.112	0.2524	0.2493,0.2535	0.1681	0.1676,0.1707	0.1125	0.1111,0.1133
139	JCW	DLP	YJD	0.2711	0.164	0.0603	0.2714	0.1645	0.0601	0.2715	0.2691,0.2733	0.164	0.1627,0.1657	0.0598	0.0590,0.0606
140	JCW	DLP	ZKD	0.2597	0.1536	0.1074	0.2607	0.1534	0.1068	0.2603	0.2593,0.2634	0.1544	0.1541,0.1570	0.1061	0.1053,0.1075
141	MJW	YXP	OJD	0.1632	0.0705	0.1166	0.1625	0.0704	0.1173	0.1626	0.1617,0.1645	0.0713	0.0705,0.0721	0.1156	0.1144,0.1167
142	MJW	YXP	LXD	0.1712	0.0758	0.1439	0.1706	0.0762	0.1441	0.1717	0.1679,0.1726	0.0751	0.0742,0.0760	0.1444	0.1424,0.1450
143	MJW	YXP	YJD	0.1761	0.0608	0.0681	0.175	0.061	0.068	0.1754	0.1746,0.1775	0.0602	0.0592,0.0607	0.0682	0.0675,0.0690
144	MJW	YXP	ZKD	0.1744	0.076	0.123	0.1761	0.0756	0.1234	0.1751	0.1745,0.1773	0.0753	0.0748,0.0765	0.1232	0.1211,0.1233
145	MJW	CNP	OJD	0.1444	0.1459	0.1162	0.1439	0.1455	0.1169	0.1427	0.1403,0.1428	0.1457	0.1442,0.1468	0.1166	0.1164,0.1186
146	MJW	CNP	LXD	0.1508	0.1269	0.125	0.1523	0.1271	0.1248	0.152	0.1505,0.1532	0.1274	0.1261,0.1286	0.1253	0.1248,0.1271
147	MJW	CNP	YJD	0.1568	0.1499	0.0772	0.1571	0.1504	0.0768	0.1561	0.1545,0.1571	0.1502	0.1488,0.1514	0.0771	0.0758,0.0775
148	MJW	CNP	ZKD	0.1667	0.144	0.1241	0.1653	0.1444	0.1247	0.1653	0.1644,0.1673	0.1438	0.1427,0.1453	0.1243	0.1227,0.1249
149	MJW	FQP	OJD	0.1478	0.1	0.1182	0.1483	0.1001	0.1196	0.148	0.1464,0.1489	0.0992	0.0983,0.1003	0.1192	0.1178,0.1201
150	MJW	FQP	LXD	0.1581	0.0838	0.1225	0.1577	0.0843	0.1216	0.1578	0.1563,0.1589	0.0846	0.0839,0.0858	0.1224	0.1223,0.1246
151	MJW	FQP	YJD	0.1644	0.0915	0.0764	0.1644	0.0919	0.0761	0.1633	0.1620,0.1648	0.0912	0.0903,0.0923	0.0766	0.0758,0.0773
152	MJW	FQP	ZKD	0.1638	0.1024	0.1342	0.1646	0.1027	0.1344	0.1636	0.1624,0.1651	0.1022	0.1020,0.1040	0.133	0.1323,0.1346
153	MJW	LLP	OJD	0.1563	0.1062	0.1162	0.1562	0.1064	0.116	0.1553	0.1526,0.1553	0.1063	0.1044,0.1064	0.1164	0.1154,0.1176
154	MJW	LLP	LXD	0.1595	0.0957	0.1318	0.1599	0.0972	0.1311	0.1594	0.1587,0.1612	0.0965	0.0958,0.0979	0.1311	0.1290,0.1313
155	MJW	LLP	YJD	0.1664	0.0939	0.0641	0.1653	0.0944	0.0652	0.1653	0.1641,0.1667	0.0951	0.0936,0.0956	0.0659	0.0649,0.0665
156	MJW	LLP	ZKD	0.173	0.1032	0.1178	0.1727	0.1033	0.1181	0.1731	0.1714,0.1742	0.1031	0.1027,0.1048	0.1172	0.1163,0.1185
157	MJW	DLP	OJD	0.1487	0.1878	0.1088	0.1477	0.1875	0.1095	0.1482	0.1467,0.1494	0.1878	0.1869,0.1898	0.1102	0.1091,0.1113
158	MJW	DLP	LXD	0.1534	0.1876	0.1259	0.1517	0.1885	0.126	0.1521	0.1515,0.1541	0.1875	0.1857,0.1887	0.1255	0.1232,0.1255
159	MJW	DLP	YJD	0.1599	0.1822	0.0672	0.1592	0.1822	0.0677	0.1594	0.1582,0.1608	0.1818	0.1813,0.1844	0.0671	0.0660,0.0675
160	MJW	DLP	ZKD	0.1711	0.1744	0.1099	0.1715	0.1731	0.1098	0.171	0.1693,0.1721	0.1727	0.1707,0.1737	0.1095	0.1077,0.1098
161	OJW	YXP	OJD	0.1214	0.0689	0.0993	0.1215	0.0694	0.099	0.1215	0.1204,0.1227	0.0683	0.0672,0.0687	0.0991	0.0981,0.1002
162	OJW	YXP	LXD	0.1417	0.0679	0.1417	0.1421	0.068	0.142	0.1408	0.1398,0.1424	0.0675	0.0667,0.0683	0.142	0.1408,0.1433
163	OJW	YXP	YJD	0.1364	0.0569	0.0629	0.1362	0.0569	0.064	0.1371	0.1364,0.1388	0.0573	0.0567,0.0581	0.0639	0.0632,0.0646
164	OJW	YXP	ZKD	0.1386	0.0685	0.1225	0.1387	0.0677	0.1225	0.139	0.1394,0.1419	0.0687	0.0684,0.0700	0.1227	0.1210,0.1233
165	OJW	CNP	OJD	0.1339	0.1526	0.0926	0.1339	0.1528	0.0917	0.1335	0.1330,0.1355	0.1526	0.1506,0.1530	0.0924	0.0918,0.0939
166	OJW	CNP	LXD	0.1622	0.1312	0.1179	0.1629	0.131	0.1181	0.1624	0.1619,0.1646	0.1307	0.1291,0.1316	0.1174	0.1163,0.1185
167	OJW	CNP	YJD	0.1482	0.1558	0.065	0.1492	0.155	0.0648	0.1493	0.1471,0.1495	0.1554	0.1553,0.1579	0.0649	0.0643,0.0659
168	OJW	CNP	ZKD	0.1589	0.1516	0.1181	0.1596	0.1518	0.1168	0.1593	0.1581,0.1606	0.152	0.1496,0.1521	0.1175	0.1160,0.1183
169	OJW	FQP	OJD	0.1267	0.0997	0.0966	0.1273	0.099	0.0977	0.1261	0.1247,0.1271	0.0995	0.0984,0.1003	0.0959	0.0951,0.0972
170	OJW	FQP	LXD	0.1525	0.0805	0.1178	0.1532	0.0801	0.1171	0.153	0.1511,0.1536	0.08	0.0796,0.0814	0.1175	0.1166,0.1188
171	OJW	FQP	YJD	0.1397	0.0919	0.066	0.1402	0.0924	0.0666	0.1405	0.1392,0.1416	0.092	0.0911,0.0929	0.0672	0.0661,0.0676
172	OJW	FQP	ZKD	0.146	0.1027	0.1272	0.1461	0.1013	0.1272	0.1456	0.1448,0.1472	0.1022	0.1008,0.1028	0.1277	0.1265,0.1287
173	OJW	LLP	OJD	0.1248	0.0987	0.0973	0.1246	0.0987	0.0964	0.1235	0.1226,0.1249	0.0989	0.0988,0.1007	0.096	0.0946,0.0966
174	OJW	LLP	LXD	0.1493	0.0842	0.1268	0.1478	0.0845	0.1277	0.1478	0.1462,0.1488	0.0848	0.0835,0.0854	0.1285	0.1274,0.1297
175	OJW	LLP	YJD	0.1429	0.0851	0.059	0.1418	0.0855	0.0598	0.1419	0.1395,0.1419	0.0857	0.0856,0.0874	0.0592	0.0585,0.0599
176	OJW	LLP	ZKD	0.144	0.0962	0.116	0.144	0.0957	0.1156	0.144	0.1432,0.1457	0.0961	0.0944,0.0963	0.1157	0.1146,0.1166
177	OJW	DLP	OJD	0.118	0.1767	0.0845	0.1194	0.1769	0.0851	0.1192	0.1179,0.1202	0.1766	0.1755,0.1785	0.0845	0.0838,0.0858
178	OJW	DLP	LXD	0.1457	0.174	0.1243	0.1464	0.1732	0.125	0.146	0.1450,0.1475	0.1741	0.1728,0.1758	0.1243	0.1230,0.1253
179	OJW	DLP	YJD	0.1375	0.1732	0.0612	0.1379	0.172	0.0614	0.1387	0.1377,0.1402	0.1726	0.1725,0.1754	0.0617	0.0610,0.0625
180	OJW	DLP	ZKD	0.1436	0.1617	0.1033	0.1441	0.1619	0.1025	0.1437	0.1424,0.1449	0.1629	0.1608,0.1637	0.1032	0.1019,0.1040
181	LXW	YXP	OJD	0.1434	0.0784	0.1214	0.1427	0.0778	0.1199	0.143	0.1418,0.1442	0.0777	0.0770,0.0786	0.1207	0.1185,0.1207
182	LXW	YXP	LXD	0.1449	0.0794	0.1406	0.1445	0.0789	0.1406	0.1441	0.1428,0.1452	0.078	0.0780,0.0797	0.1406	0.1385,0.1409
183	LXW	YXP	YJD	0.1474	0.0665	0.0687	0.1481	0.0667	0.0695	0.1484	0.1466,0.1490	0.0661	0.0652,0.0668	0.0684	0.0677,0.0692
184	LXW	YXP	ZKD	0.1358	0.0797	0.1231	0.1363	0.081	0.1239	0.1357	0.1353,0.1377	0.0803	0.0795,0.0812	0.1233	0.1217,0.1239
185	LXW	CNP	OJD	0.1418	0.1408	0.1214	0.1424	0.1404	0.1215	0.1418	0.1416,0.1441	0.1401	0.1389,0.1415	0.122	0.1194,0.1215
186	LXW	CNP	LXD	0.1468	0.1184	0.1215	0.1466	0.1191	0.1221	0.1465	0.1451,0.1476	0.1202	0.1195,0.1220	0.1216	0.1207,0.1229
187	LXW	CNP	YJD	0.1471	0.1445	0.0751	0.1476	0.1444	0.0754	0.1476	0.1462,0.1487	0.1447	0.1440,0.1466	0.075	0.0741,0.0756
188	LXW	CNP	ZKD	0.1372	0.1408	0.1217	0.1382	0.1408	0.1226	0.1376	0.1369,0.1393	0.1402	0.1391,0.1416	0.1214	0.1211,0.1233
189	LXW	FQP	OJD	0.1448	0.1056	0.1229	0.1449	0.1067	0.1222	0.1435	0.1413,0.1438	0.1065	0.1057,0.1078	0.1225	0.1218,0.1241
190	LXW	FQP	LXD	0.1483	0.0911	0.1199	0.1491	0.0923	0.1203	0.1493	0.1476,0.1501	0.0926	0.0913,0.0933	0.1209	0.1203,0.1225
191	LXW	FQP	YJD	0.1508	0.1014	0.0752	0.1507	0.1009	0.0754	0.1503	0.1496,0.1521	0.1019	0.1007,0.1026	0.0757	0.0743,0.0759
192	LXW	FQP	ZKD	0.1377	0.1111	0.1312	0.1395	0.1111	0.1307	0.1385	0.1369,0.1393	0.1107	0.1097,0.1117	0.1318	0.1311,0.1333
193	LXW	LLP	OJD	0.1402	0.0922	0.1216	0.1405	0.0934	0.1213	0.1393	0.1388,0.1412	0.0928	0.0917,0.0936	0.122	0.1211,0.1234
194	LXW	LLP	LXD	0.1428	0.0799	0.1288	0.1424	0.0803	0.1286	0.1423	0.1415,0.1439	0.081	0.0804,0.0822	0.1289	0.1284,0.1307
195	LXW	LLP	YJD	0.1475	0.0826	0.069	0.147	0.0815	0.069	0.1477	0.1464,0.1488	0.0813	0.0799,0.0818	0.0687	0.0679,0.0695
196	LXW	LLP	ZKD	0.1333	0.0938	0.1201	0.1339	0.094	0.1206	0.1334	0.1330,0.1354	0.0945	0.0930,0.0950	0.1201	0.1191,0.1213
197	LXW	DLP	OJD	0.1278	0.1742	0.1158	0.1278	0.174	0.1159	0.1279	0.1267,0.1291	0.1746	0.1735,0.1764	0.1158	0.1153,0.1173
198	LXW	DLP	LXD	0.1308	0.1721	0.1269	0.1302	0.172	0.1269	0.1307	0.1291,0.1316	0.172	0.1700,0.1730	0.127	0.1263,0.1286
199	LXW	DLP	YJD	0.1355	0.1706	0.0712	0.1353	0.1705	0.0705	0.1359	0.1353,0.1376	0.1705	0.1686,0.1715	0.0704	0.0695,0.0710
200	LXW	DLP	ZKD	0.125	0.1646	0.1099	0.1236	0.1647	0.1103	0.1231	0.1205,0.1228	0.1649	0.1633,0.1661	0.1102	0.1089,0.1110
201	YJW	YXP	OJD	0.1403	0.0767	0.1142	0.1399	0.0757	0.1141	0.1401	0.1392,0.1417	0.0763	0.0749,0.0766	0.1148	0.1140,0.1161
202	YJW	YXP	LXD	0.1411	0.0813	0.1295	0.1405	0.0809	0.1292	0.1409	0.1392,0.1418	0.0804	0.0795,0.0812	0.1298	0.1287,0.1309
203	YJW	YXP	YJD	0.152	0.0645	0.0613	0.1521	0.0659	0.0616	0.1515	0.1507,0.1533	0.0657	0.0646,0.0662	0.0614	0.0604,0.0619
204	YJW	YXP	ZKD	0.1505	0.0773	0.1284	0.1504	0.0769	0.1279	0.1501	0.1492,0.1518	0.0774	0.0764,0.0781	0.1284	0.1269,0.1291
205	YJW	CNP	OJD	0.1337	0.1456	0.1137	0.1339	0.1454	0.1136	0.1337	0.1323,0.1347	0.1455	0.1443,0.1469	0.114	0.1133,0.1155
206	YJW	CNP	LXD	0.1369	0.1259	0.1084	0.1379	0.1262	0.1082	0.138	0.1364,0.1390	0.1258	0.1240,0.1265	0.1083	0.1072,0.1094
207	YJW	CNP	YJD	0.148	0.1523	0.069	0.1487	0.1526	0.0693	0.1484	0.1473,0.1500	0.1514	0.1503,0.1529	0.0689	0.0680,0.0696
208	YJW	CNP	ZKD	0.1497	0.1449	0.127	0.1442	0.1442	0.1267	0.1492	0.1471,0.1496	0.1446	0.1435,0.1461	0.1267	0.1254,0.1276
209	YJW	FQP	OJD	0.1352	0.0999	0.1166	0.1347	0.0996	0.1165	0.1347	0.1325,0.1351	0.0991	0.0984,0.1003	0.1163	0.1141,0.1163
210	YJW	FQP	LXD	0.1375	0.0876	0.1089	0.1384	0.0878	0.1093	0.1379	O.1357,0.1382	0.0883	0.0879,0.0897	0.1085	0.1070,0.1092
211	YJW	FQP	YJD	0.1475	0.0968	0.0704	0.1469	0.0969	0.0712	0.1473	0.1451,0.1478	0.0967	0.0956,0.0975	0.071	0.0703,0.0719
212	YJW	FQP	ZKD	0.1456	0.1026	0.1384	0.1446	0.1028	0.1377	0.1455	0.1442,0.1468	0.1034	0.1021,0.1041	0.138	0.1378,0.1401
213	YJW	LLP	OJD	0.1468	0.1	0.1142	0.1462	0.101	0.1137	0.1466	0.1453,0.1478	0.0998	0.0995,0.1015	0.1151	0.1135,0.1157
214	YJW	LLP	LXD	0.1468	0.0914	0.1157	0.1465	0.0913	0.1156	0.1469	0.1447,0.1473	0.0916	0.0899,0.0919	0.1164	0.1153,0.1176
215	YJW	LLP	YJD	0.1572	0.0907	0.059	0.1565	0.0902	0.0585	0.1565	0.1549,0.1576	0.0899	0.0894,0.0914	0.0583	0.0575,0.0590
216	YJW	LLP	ZKD	0.1566	0.1024	0.125	0.1569	0.1019	0.1259	0.1568	0.1551,0.1577	0.1017	0.1007,0.1028	0.1255	0.1240,0.1263
217	YJW	DLP	OJD	0.135	0.1906	0.1076	0.1344	0.189	0.107	0.1351	0.1342,0.1367	0.1894	0.1868,0.1898	0.1072	0.1068,0.1089
218	YJW	DLP	LXD	0.1353	0.1898	0.1092	0.1354	0.1898	0.1094	0.136	0.1349,0.1374	0.1896	0.1873,0.1903	0.1088	0.1086,0.1108
219	YJW	DLP	YJD	0.1476	0.1846	0.0584	0.1484	0.1857	0.0589	0.1486	0.1479,0.1504	0.1856	0.1832,0.1861	0.0581	0.0575,0.0589
220	YJW	DLP	ZKD	0.1492	0.1759	0.1113	0.1486	0.1757	0.112	0.1482	0.1464,0.1489	0.1761	0.1759,0.1789	0.1113	0.1098,0.1120
221	LCW	YXP	OJD	0.1917	0.0661	0.1239	0.1898	0.0668	0.1238	0.1912	0.1891,0.1920	0.0674	0.0667,0.0683	0.1231	0.1216,0.1238
222	LCW	YXP	LXD	0.1753	0.0751	0.1254	0.1763	0.076	0.1257	0.1763	0.1750,0.1779	0.0753	0.0740,0.0756	0.1259	0.1245,0.1268
223	LCW	YXP	YJD	0.1857	0.0579	0.0648	0.1856	0.0582	0.0643	0.1847	0.1840,0.1868	0.058	0.0576,0.0591	0.0652	0.0642,0.0656
224	LCW	YXP	ZKD	0.1728	0.0723	0.1197	0.1741	0.0722	0.1202	0.1742	0.1717,0.1745	0.0717	0.0712,0.0728	0.1196	0.1186,0.1207
225	LCW	CNP	OJD	0.1904	0.1355	0.126	0.1903	0.1352	0.1251	0.1903	0.1887,0.1917	0.1353	0.1335,0.1360	0.126	0.1253,0.1275
226	LCW	CNP	LXD	0.1694	0.1202	0.1013	0.17	0.1202	0.1018	0.1706	0.1693,0.1721	0.1188	0.1177,0.1200	0.101	0.1000,0.1020
227	LCW	CNP	YJD	0.1828	0.1436	0.0733	0.1839	0.1434	0.0733	0.1833	0.1818,0.1846	0.1436	0.1421,0.1447	0.0733	0.0721,0.0737
228	LCW	CNP	ZKD	0.1737	0.1368	0.1149	0.1738	0.1371	0.1153	0.1739	0.1731,0.1760	0.1364	0.1340,0.1365	0.1149	0.1136,0.1158
229	LCW	FQP	OJD	0.1921	0.0979	0.126	0.1923	0.0969	0.1253	0.1926	0.1906,0.1935	0.0972	0.0964,0.0983	0.1251	0.1239,0.1261
230	LCW	FQP	LXD	0.1747	0.0905	0.1015	0.1738	0.0905	0.1018	0.1747	0.1740,0.1769	0.0908	0.0896,0.0916	0.1022	0.1010,0.1031
231	LCW	FQP	YJD	0.1858	0.0962	0.073	0.1868	0.0965	0.073	0.1861	0.1841,0.1870	0.0966	0.0955,0.0974	0.0732	0.0720,0.0736
232	LCW	FQP	ZKD	0.1749	0.1047	0.126	0.1747	0.1034	0.1264	0.1763	0.1759,0.1788	0.1034	0.1019,0.1039	0.127	0.1259,0.1281
233	LCW	LLP	OJD	0.1927	0.0922	0.1249	0.1921	0.0915	0.1253	0.1918	0.1896,0.1924	0.0919	0.0909,0.0928	0.1252	0.1248,0.1271
234	LCW	LLP	LXD	0.1741	0.0857	0.1103	0.1732	0.0848	0.1104	0.1735	0.1719,0.1748	0.085	0.0849,0.0867	0.1104	0.1088,0.1110
235	LCW	LLP	YJD	0.1857	0.082	0.0632	0.1852	0.0822	0.0644	0.1846	0.1831,0.1859	0.0819	0.0814,0.833	0.0627	0.0620,0.0635
236	LCW	LLP	ZKD	0.1733	0.0942	0.1142	0.173	0.0938	0.1148	0.1736	0.1720,0.1748	0.0947	0.0939,0.0958	0.1139	0.1136,0.1157
237	LCW	DLP	OJD	0.1886	0.1679	0.117	0.1887	0.1671	0.1181	0.1879	0.1863,0.1892	0.1682	0.1670,0.1699	0.1181	0.1174,0.1196
238	LCW	DLP	LXD	0.1618	0.1731	0.1025	0.163	0.1722	0.1016	0.1632	0.1623,0.1651	0.1734	0.1714,0.1743	0.1016	0.1016,0.1038
239	LCW	DLP	YJD	0.1798	0.1674	0.0649	0.1795	0.1675	0.0654	0.1794	0.1788,0.1817	0.1673	0.1667,0.1697	0.0647	0.0638,0.0652
240	LCW	DLP	ZKD	0.1695	0.1578	0.1024	0.1687	0.1577	0.1022	0.169	0.1678,0.1706	0.1589	0.1568,0.1597	0.1015	0.1007,0.1027
241	TCW	YXP	OJD	0.2082	0.0675	0.122	0.2076	0.0672	0.1228	0.2074	0.2059,0.2089	0.0666	0.0657,0.0672	0.1217	0.1212,0.1235
242	TCW	YXP	LXD	0.2036	0.0714	0.1363	0.2039	0.0712	0.1356	0.2034	0.2018,0.2047	0.0709	0.0706,0.0722	0.136	0.1345,0.1368
243	TCW	YXP	YJD	0.2101	0.0569	0.067	0.2088	0.0566	0.0672	0.2097	0.2087,0.2118	0.0564	0.0559,0.0573	0.0671	0.0670,0.0685
244	TCW	YXP	ZKD	0.2005	0.07	0.1246	0.1996	0.0698	0.125	0.2006	0.1982,0.2012	0.0694	0.0689,0.0705	0.1255	0.1240,0.1262
245	TCW	CNP	OJD	0.2063	0.1321	0.121	0.2076	0.1325	0.1209	0.2062	0.2044,0.2075	0.1319	0.1307,0.1331	0.1206	0.1207,0.1231
246	TCW	CNP	LXD	0.2018	0.1127	0.113	0.2012	0.1113	0.1133	0.201	0.1984,0.2013	0.1129	0.1114,0.1138	0.1136	0.1130,0.1152
247	TCW	CNP	YJD	0.2124	0.1383	0.0723	0.2114	0.1374	0.073	0.2126	0.2107,0.2138	0.1385	0.1371,0.1396	0.0727	0.0723,0.0739
248	TCW	CNP	ZKD	0.2	0.1334	0.1206	0.1997	0.1335	0.1202	0.201	0.1999,0.2030	0.1323	0.1313,0.1338	0.1204	0.1202,0.1225
249	TCW	FQP	OJD	0.2139	0.093	0.1219	0.2144	0.0926	0.122	0.2141	0.2139,0.2170	0.0928	0.0920,0.0940	0.1218	0.1212,0.1234
250	TCW	FQP	LXD	0.2091	0.082	0.1126	0.2096	0.0816	0.1117	0.21	0.2088,0.2118	0.0817	0.0804,0.0822	0.1129	0.1111,0.1132
251	TCW	FQP	YJD	0.2188	0.0889	0.0724	0.2186	0.0898	0.0724	0.2192	0.2181,0.2212	0.0891	0.0880,0.0900	0.0726	0.0719,0.0735
252	TCW	FQP	ZKD	0.207	0.0978	0.1303	0.2076	0.0973	0.1303	0.2064	0.2049,0.2081	0.0973	0.0969,0.0988	0.13	0.1290,0.1313
253	TCW	LLP	OJD	0.211	0.0878	0.1238	0.2102	0.0876	0.1236	0.2099	0.2083,0.2114	0.0868	0.0865,0.0885	0.1231	0.1222,0.1245
254	TCW	LLP	LXD	0.2061	0.0769	0.1224	0.2061	0.0767	0.1229	0.2062	0.2040,0.2069	0.0774	0.0764,0.0782	0.123	0.1215,0.1236
255	TCW	LLP	YJD	0.2124	0.0756	0.0657	0.2126	0.0756	0.0655	0.2126	0.2117,0.2149	0.0763	0.0748,0.0766	0.0661	0.0657,0.0672
256	TCW	LLP	ZKD	0.2016	0.0879	0.1202	0.2021	0.0876	0.1211	0.203	0.2023,0.2054	0.0876	0.0867,0.0886	0.1207	0.1206,0.1229
257	TCW	DLP	OJD	0.2068	0.1737	0.1134	0.2069	0.1737	0.1136	0.2073	0.2054,0.2084	0.1741	0.1724,0.1754	0.1139	0.1127,0.1149
258	TCW	DLP	LXD	0.203	0.1755	0.1169	0.2044	0.1745	0.117	0.204	0.2025,0.2055	0.1762	0.1752,0.1782	0.117	0.1156,0.1179
259	TCW	DLP	YJD	0.2111	0.1721	0.0646	0.2113	0.172	0.064	0.2116	0.2097,0.2129	0.1726	0.1712,0.1742	0.0638	0.0623,0.0638
260	TCW	DLP	ZKD	0.1974	0.1632	0.1037	0.1978	0.1627	0.1035	0.1982	0.1974,0.2003	0.164	0.1634,0.1663	0.1039	0.1021,0.1042
261	HQW	YXP	OJD	0.1856	0.0582	0.1158	0.1858	0.0588	0.1167	0.1856	0.1852,0.1883	0.0592	0.0588,0.0604	0.1161	0.1153,0.1174
262	HQW	YXP	LXD	0.1923	0.0634	0.1374	0.1925	0.0629	0.1377	0.1921	0.1909,0.1940	0.0632	0.0623,0.0639	0.1377	0.1365,0.1388
263	HQW	YXP	YJD	0.1888	0.0499	0.0581	0.1891	0.049	0.0578	0.1885	0.1872,0.1904	0.0496	0.0486,0.0502	0.0576	0.0569,0.0583
264	HQW	YXP	ZKD	0.1888	0.0632	0.1232	0.1888	0.0627	0.1243	0.1898	0.1894,0.1926	0.0628	0.0622,0.0637	0.1238	0.1229,0.1250
265	HQW	CNP	OJD	0.1923	0.1317	0.1134	0.1929	0.1319	0.1134	0.1922	0.1903,0.1936	0.1322	0.1310,0.1335	0.1132	0.1122,0.1143
266	HQW	CNP	LXD	0.2	0.1125	0.1125	0.1995	0.1126	0.1129	0.1999	0.1987,0.2018	0.1124	0.1108,0.1131	0.1133	0.1117,0.1139
267	HQW	CNP	YJD	0.1958	0.1399	0.0598	0.195	0.1399	0.0598	0.1957	0.1939,0.1970	0.1399	0.1388,0.1414	0.0601	0.0593,0.0608
268	HQW	CNP	ZKD	0.1998	0.1348	0.1185	0.2009	0.1346	0.1189	0.2005	0.1988,0.2021	0.134	0.1321,0.1346	0.1201	0.1191,0.1213
269	HQW	FQP	OJD	0.1913	0.0872	0.1159	0.1906	0.0874	0.1163	0.1897	0.1897,0.1930	0.0869	0.0860,0.0878	0.1162	0.1154,0.1175
270	HQW	FQP	LXD	0.1975	0.0752	0.1143	0.197	0.0746	0.1132	0.198	0.1965,0.1996	0.0748	0.0736,0.0754	0.1147	0.1134,0.1157
271	HQW	FQP	YJD	0.1951	0.0848	0.0658	0.1945	0.0849	0.0653	0.1946	0.1927,0.1959	0.0852	0.0842,0.0860	0.0656	0.0650,0.0665
272	HQW	FQP	ZKD	0.1975	0.094	0.1318	0.1966	0.0945	0.1309	0.1972	0.1970,0.2002	0.0942	0.0928,0.0947	0.1318	0.1300,0.1323
273	HQW	LLP	OJD	0.1787	0.0791	0.1154	0.1783	0.0787	0.1163	0.178	0.1772,0.1802	0.0795	0.0790,0.0808	0.1153	0.1138,0.1159
274	HQW	LLP	LXD	0.1858	0.0663	0.1213	0.1862	0.0665	0.1216	0.1844	0.1836,0.1867	0.0664	0.0654,0.0671	0.1217	0.1211,0.1235
275	HQW	LLP	YJD	0.1851	0.0699	0.0564	0.1852	0.0698	0.0562	0.1857	0.1849,0.1880	0.07	0.0698,0.0715	0.0565	0.0558,0.0572
276	HQW	LLP	ZKD	0.1826	0.0793	0.1179	0.1833	0.0789	0.1182	0.1831	0.1816,0.1847	0.0772	0.0762,0.0781	0.1175	0.1171,0.1192
277	HQW	DLP	OJD	0.1845	0.1641	0.1057	0.1856	0.1643	0.1057	0.1849	0.1838,0.1868	0.1641	0.1627,0.1654	0.1058	0.1047,0.1067
278	HQW	DLP	LXD	0.1947	0.1651	0.1157	0.1944	0.1649	0.1167	0.1948	0.1940,0.1973	0.1653	0.1640,0.1670	0.1162	0.1140,0.1162
279	HQW	DLP	YJD	0.1892	0.162	0.0547	0.1886	0.1621	0.0545	0.1882	0.1862,0.1894	0.1617	0.1591,0.1620	0.0537	0.0529,0.0543
280	HQW	DLP	ZKD	0.1932	0.1527	0.1037	0.1935	0.1533	0.1042	0.1924	0.1918,0.1949	0.1522	0.1520,0.1548	0.1038	0.1034,0.1054
281	GSW	YXP	OJD	0.1791	0.0675	0.121	0.1794	0.0679	0.1208	0.1788	0.1783,0.1811	0.0673	0.0658,0.0674	0.1205	0.1202,0.1224
282	GSW	YXP	LXD	0.1782	0.0728	0.1337	0.1777	0.0726	0.1347	0.1794	0.1786,0.1816	0.0721	0.0711,0.0728	0.1354	0.1352,0.1376
283	GSW	YXP	YJD	0.1817	0.0576	0.0631	0.1818	0.0574	0.0627	0.1824	0.1823,0.1851	0.0574	0.0565,0.0580	0.0629	0.0622,0.0637
284	GSW	YXP	ZKD	0.1794	0.0693	0.131	0.1791	0.0688	0.1302	0.1801	0.1788,0.1815	0.0677	0.0667,0.0683	0.1306	0.1298,0.1320
285	GSW	CNP	OJD	0.1667	0.137	0.1218	0.1665	0.1367	0.1217	0.1675	0.1663,0.1691	0.1367	0.1361,0.1387	0.1206	0.1202,0.1224
286	GSW	CNP	LXD	0.1662	0.1193	0.1135	0.1667	0.1189	0.1142	0.1653	0.1634,0.1662	0.119	0.1173,0.1197	0.1137	0.1126,0.1148
287	GSW	CNP	YJD	0.1718	0.1442	0.0708	0.1723	0.144	0.072	0.1719	0.1701,0.1730	0.1436	0.1426,0.1451	0.0718	0.0708,0.0724
288	GSW	CNP	ZKD	0.1688	0.1368	0.1304	0.1686	0.136	0.1303	0.1686	0.1676,0.1705	0.1367	0.1349,0.1374	0.1301	0.1279,0.1302
289	GSW	FQP	OJD	0.1727	0.0922	0.1233	0.1733	0.0927	0.1232	0.173	0.1727,0.1756	0.0922	0.0920,0.0938	0.1222	0.1215,0.1238
290	GSW	FQP	LXD	0.1723	0.0827	0.116	0.1732	0.082	0.1153	0.1722	0.1714,0.1743	0.0817	0.0800,0.0817	0.115	0.1141,0.1163
291	GSW	FQP	YJD	0.1768	0.091	0.0735	0.1775	0.0908	0.073	0.1768	0.1758,0.1787	0.091	0.0900,0.0918	0.0742	0.0735,0.0751
292	GSW	FQP	ZKD	0.1742	0.0967	0.1414	0.1743	0.0967	0.1408	0.1748	0.1740,0.1767	0.0971	0.0959,0.0980	0.14	0.1397,0.1419
293	GSW	LLP	OJD	0.172	0.0851	0.1204	0.1724	0.0853	0.1197	0.1722	0.1708,0.1736	0.0856	0.0838,0.0857	0.1192	0.1180,0.1203
294	GSW	LLP	LXD	0.1733	0.0767	0.1211	0.1739	0.0759	0.1208	0.1728	0.1707,0.1735	0.077	0.0761,0.0779	0.1212	0.1206,0.1228
295	GSW	LLP	YJD	0.1774	0.0762	0.0619	0.1776	0.0764	0.0619	0.1779	0.1776,0.1804	0.0771	0.0766,0.0784	0.0619	0.0612,0.0627
296	GSW	LLP	ZKD	0.1735	0.086	0.128	0.1734	0.0859	0.1281	0.1737	0.1712,0.1741	0.0856	0.0846,0.0866	0.1275	0.1262,0.1284
297	GSW	DLP	OJD	0.1803	0.1795	0.1131	0.1811	0.1779	0.1128	0.1803	0.1783,0.1812	0.1792	0.1778,0.1808	0.1135	0.1113,0.1136
298	GSW	DLP	LXD	0.1801	0.1793	0.114	0.1802	0.1797	0.1144	0.18	0.1797,0.1826	0.1805	0.1797,0.1828	0.1142	0.1121,0.1143
299	GSW	DLP	YJD	0.1829	0.1761	0.058	0.1827	0.1764	0.0587	0.1831	0.1826,0.1855	0.1764	0.1746,0.1776	0.058	0.0571,0.0586
300	GSW	DLP	ZKD	0.183	0.1675	0.1145	0.1834	0.168	0.1137	0.1842	0.1826,0.1855	0.1674	0.1663,0.1693	0.114	0.1120,0.1142
301	YDW	YXP	OJD	0.2029	0.0745	0.121	0.2034	0.0746	0.1219	0.2019	0.2004,0.2035	0.0744	0.0732,0.0749	0.1218	0.1214,0.1236
302	YDW	YXP	LXD	0.1941	0.0807	0.1315	0.1933	0.0802	0.1326	0.1933	0.1933,0.1965	0.0808	0.0801,0.0817	0.132	0.1317,0.1340
303	YDW	YXP	YJD	0.2049	0.0637	0.0646	0.2046	0.0639	0.0646	0.2052	0.2036,0.2067	0.0636	0.0628,0.0643	0.0644	0.0641,0.0656
304	YDW	YXP	ZKD	0.204	0.0754	0.1291	0.2045	0.0755	0.1287	0.2039	0.2037,0.2067	0.0754	0.0746,0.0762	0.1288	0.1286,0.1308
305	YDW	CNP	OJD	0.1949	0.1367	0.1218	0.1957	0.137	0.1222	0.1951	0.1925,0.1957	0.1361	0.1355,0.1381	0.1227	0.1211,0.1234
306	YDW	CNP	LXD	0.1839	0.1177	0.1059	0.1847	0.1181	0.1057	0.1843	0.1826,0.1857	0.1187	0.1180,0.1205	0.1058	0.1045,0.1066
307	YDW	CNP	YJD	0.1996	0.1436	0.0698	0.1992	0.1452	0.0711	0.1985	0.1976,0.2008	0.1439	0.1420,0.1446	0.0704	0.0693,0.0709
308	YDW	CNP	ZKD	0.1971	0.1353	0.1265	0.1973	0.1358	0.1259	0.1965	0.1951,0.1982	0.1355	0.1334,0.1359	0.1263	0.1254,0.1277
309	YDW	FQP	OJD	0.1997	0.1002	0.1206	0.2001	0.1005	0.1211	0.2009	0.1984,0.2014	0.0999	0.0994,0.1014	0.1208	0.1204,0.1226
310	YDW	FQP	LXD	0.1921	0.0881	0.1057	0.1919	0.0881	0.1048	0.1914	0.1895,0.1925	0.0876	0.0863,0.0882	0.106	0.1042,0.1062
311	YDW	FQP	YJD	0.2028	0.0965	0.0687	0.2033	0.0974	0.0684	0.2029	0.2021,0.2053	0.0971	0.0961,0.0981	0.0685	0.0679,0.0694
312	YDW	FQP	ZKD	0.1998	0.1052	0.1351	0.2014	0.1047	0.1346	0.1998	0.1990,0.2022	0.105	0.1037,0.1057	0.1348	0.1336,0.1358
313	YDW	LLP	OJD	0.1993	0.0888	0.1221	0.1991	0.0898	0.1226	0.1991	0.1969,0.2000	0.0893	0.0888,0.0907	0.1225	0.1211,0.1233
314	YDW	LLP	LXD	0.1892	0.08	0.1171	0.1891	0.08	0.1176	0.189	0.1873,0.1903	0.08	0.0790,0.0809	0.1182	0.1171,0.1193
315	YDW	LLP	YJD	0.2022	0.0783	0.0626	0.2024	0.0782	0.0631	0.2019	0.2017,0.2048	0.079	0.0779,0.0798	0.0624	0.0619,0.0634
316	YDW	LLP	ZKD	0.1977	0.0878	0.1237	0.1972	0.0871	0.1234	0.1985	0.1967,0.1998	0.0886	0.0884,0.0904	0.1236	0.1231,0.1253
317	YDW	DLP	OJD	0.1864	0.1604	0.1146	0.1852	0.1597	0.1148	0.1862	0.1836,0.1866	0.1591	0.1565,0.1595	0.1146	0.1142,0.1165
318	YDW	DLP	LXD	0.1729	0.1638	0.111	0.1733	0.1635	0.1116	0.1736	0.1720,0.1749	0.1633	0.1619,0.1648	0.1119	0.1107,0.1129
319	YDW	DLP	YJD	0.1882	0.1597	0.0632	0.1889	0.1582	0.0627	0.1889	0.1872,0.1903	0.1593	0.1581,0.1609	0.0631	0.0625,0.0641
320	YDW	DLP	ZKD	0.1871	0.1464	0.1095	0.1867	0.1465	0.1101	0.1864	0.1836,0.1867	0.1479	0.1463,0.1492	0.1102	0.1081,0.1102
