# Supplementary material for: Genetic diversity and domestication origin of tea plant Camellia taliensis (Theaceae) as revealed by microsatellite markers
Source: BMC Plant Biol. 2014 Jan 9;14:14. doi: 10.1186/1471-2229-14-14 (PMC3890520; doi:10.1186/1471-2229-14-14)
Supplement: Additional file 3 — Results of detecting the true K. [file 1471-2229-14-14-S3.xls]

## Sheet: Additional file 3
500000+1000000,K	1	2	3	4	5	6	7	8	9	10	11	12	13	14	15	16	17	18	19	20
LnP(D)1	-21526.7	-20894.2	-20326.7	-19876.9	-19453.6	-19175	-18888.9	-18704.7	-18297.2	-18097.6	-17844	-17713.8	-17480.3	-17311.5	-17129.8	-17075.6	-16947.4	-16792.1	-16659.6	-16581.8
LnP(D)2	-21525.7	-20893.1	-20331.5	-19881.8	-19462.6	-19142.9	-18829.8	-18582.2	-18380.9	-18034.9	-17930	-17652.6	-17432.9	-17314.9	-17168.2	-17080.6	-16952.7	-16793.6	-16703.4	-16603.4
LnP(D)3	-21526.1	-20856.2	-20328.8	-19935.1	-19509.6	-19162.8	-18837.7	-18547.2	-18318.1	-18340.8	-17845.4	-17627	-17439.5	-17274.3	-17154.7	-17085.5	-17252.8	-16752	-16711.9	-16647.5
LnP(D)4	-21526.1	-20856.6	-20329.8	-20067.4	-19542.8	-19142.1	-18932.6	-18534.2	-20481.9	-18088.2	-17883.5	-17630.3	-17440.5	-17279.2	-17164.4	-17033.5	-16920	-16794.9	-16715.1	-16583.7
LnP(D)5	-21526.5	-20856.8	-20331.2	-19932.1	-19493.8	-19159.5	-18830.8	-18580.4	-18302.5	-18164.5	-17847.5	-17730.9	-17584.9	-17293.3	-17127.9	-17006.8	-16918	-17070.9	-16701.1	-16602.6
LnP(D)6	-21526.2	-20853.7	-20327.4	-19860.5	-19486.1	-19291.8	-18890.3	-18575.3	-18317.1	-18080.9	-17835.2	-17753.4	-17438.5	-17293.4	-17170.8	-17071.5	-16882.7	-16837.2	-16712.7	-16599.8
LnP(D)7	-21525.9	-20893.3	-20329.5	-19900.1	-19456.2	-19138.6	-18830	-18638.5	-18293.4	-18069.6	-18010.2	-17653.3	-17441.9	-17310.3	-17218.9	-17033.1	-16995.8	-16792.8	-16715	-16643.1
LnP(D)8	-21526.1	-20892.9	-20331.4	-19860.9	-19458.2	-19141.1	-18842.4	-18571.2	-18340.5	-18056.3	-17887.8	-17738.1	-17526.9	-17322.6	-17189.6	-17005.6	-16919.7	-16797.7	-16783.3	-16654.3
LnP(D)9	-21526	-20854.9	-20331.4	-19876.6	-19453.1	-19141.4	-18888	-18668.1	-18314.3	-18400.7	-17840	-17652.9	-17441.3	-17319.1	-17888.7	-17073.5	-16950.7	-16867.9	-16666	-16580.6
LnP(D)10	-21526.3	-20892.2	-20337.5	-19893.8	-19456.2	-19145.3	-18830.3	-18584.3	-18303.8	-18218	-17837	-17636.2	-17438.3	-17279.4	-17206.9	-17087.8	-16933.7	-16837.6	-16717.4	-16585.7
average	-21526.2	-20874.4	-20330.5	-19908.5	-19477.2	-19164	-18860.1	-18598.6	-18535	-18155.2	-17876.1	-17678.8	-17466.5	-17299.8	-17242	-17055.3	-16967.4	-16833.7	-16708.5	-16608.2
stand devision	0.287518	19.7895	2.9914	61.5532	30.3714	46.4643	36.7602	54.3314	684.565	126.34	56.1499	49.3049	50.7834	18.0784	229.129	32.3257	104.577	89.4108	33.4456	29.017
L'(K)		632.5	567.5	449.8	423.3	278.6	286.1	184.2	407.5	199.6	253.6	130.2	233.5	168.8	181.7	54.2	128.2	155.3	132.5	77.8
		632.6	561.6	449.7	419.2	319.7	313.1	247.6	201.3	346	104.9	277.4	219.7	118	146.7	87.6	127.9	159.1	90.2	100
		669.9	527.4	393.7	425.5	346.8	325.1	290.5	229.1	-22.7	495.4	218.4	187.5	165.2	119.6	69.2	-167.3	500.8	40.1	64.4
		669.5	526.8	262.4	524.6	400.7	209.5	398.4	-1947.7	2393.7	204.7	253.2	189.8	161.3	114.8	130.9	113.5	125.1	79.8	131.4
		669.7	525.6	399.1	438.3	334.3	328.7	250.4	277.9	138	317	116.6	146	291.6	165.4	121.1	88.8	-152.9	369.8	98.5
		672.5	526.3	466.9	374.4	194.3	401.5	315	258.2	236.2	245.7	81.8	314.9	145.1	122.6	99.3	188.8	45.5	124.5	112.9
		632.6	563.8	429.4	443.9	317.6	308.6	191.5	345.1	223.8	59.4	356.9	211.4	131.6	91.4	185.8	37.3	203	77.8	71.9
		633.2	561.5	470.5	402.7	317.1	298.7	271.2	230.7	284.2	168.5	149.7	211.2	204.3	133	184	85.9	122	14.4	129
		671.1	523.5	454.8	423.5	311.7	253.4	219.9	353.8	-86.4	560.7	187.1	211.6	122.2	-569.6	815.2	122.8	82.8	201.9	85.4
		634.1	554.7	443.7	437.6	310.9	315	246	280.5	85.8	381	200.8	197.9	158.9	72.5	119.1	154.1	96.1	120.2	131.7
L''(K)		65	117.7	26.5	144.7	7.5	101.9	223.3	207.9	54	123.4	103.3	64.7	12.9	127.5	74	27.1	22.8	54.7
		71	111.9	30.5	99.5	6.6	65.5	46.3	144.7	241.1	172.5	57.7	101.7	28.7	59.1	40.3	31.2	68.9	9.8
		142.5	133.7	31.8	78.7	21.7	34.6	61.4	251.8	518.1	277	30.9	22.3	45.6	50.4	236.5	668.1	460.7	24.3
		142.7	264.4	262.2	123.9	191.2	188.9	2346.1	4341.4	2189	48.5	63.4	28.5	46.5	16.1	17.4	11.6	45.3	51.6
		144.1	126.5	39.2	104	5.6	78.3	27.5	139.9	179	200.4	29.4	145.6	126.2	44.3	32.3	241.7	522.7	271.3
		146.2	59.4	92.5	180.1	207.2	86.5	56.8	22	9.5	163.9	233.1	169.8	22.5	23.3	89.5	143.3	79	11.6
		68.8	134.4	14.5	126.3	9	117.1	153.6	121.3	164.4	297.5	145.5	79.8	40.2	94.4	148.5	165.7	125.2	5.9
		71.7	91	67.8	85.6	18.4	27.5	40.5	53.5	115.7	18.8	61.5	6.9	71.3	51	98.1	36.1	107.6	114.6
		147.6	68.7	31.3	111.8	58.3	33.5	133.9	440.2	647.1	373.6	24.5	89.4	691.8	1384.8	692.4	40	119.1	116.5
		79.4	111	6.1	126.7	4.1	69	34.5	194.7	295.2	180.2	2.9	39	86.4	46.6	35	58	24.1	11.5
average		107.9	121.87	60.24	118.13	52.96	80.28	312.39	591.74	441.31	185.58	75.22	74.77	117.21	189.75	146.4	142.28	157.54	67.18
△K		5.45239	40.7402	0.978665	3.88951	1.1398	2.18388	5.74971	0.864403	3.49304	3.30508	1.52561	1.47233	6.48342	0.828138	4.52891	1.36053	1.76198	2.00864
